# Supplementary material for: Mapping qualitative research on motor imagery: A scoping review
Source: PLoS One. 2026 Apr 29;21(4):e0348064. doi: 10.1371/journal.pone.0348064 (PMC13127901; doi:10.1371/journal.pone.0348064)
Supplement: S4 File — Alphabetized list of all included studies with corresponded extracted data. (XLSX) [file pone.0348064.s004.xlsx]

## Sheet: Supplementary table
Study ID	Author(s)	Year	Title	Aim of study	Affiliation of Primary Author	Publication	Country of Origin	Type of Evidence Source	Primary Research Question	Methodology	Methods	Data Collection	Context/Setting Description	Disciplinary Field	Aspects of Motor Imagery Investigated	Population description
S01	Bernier & Fournier	2010	Functions of mental imagery in expert golfers	The goal of this first qualitative study was to describe mental imagery used by expert golfers regarding its content (what does an expert golfer imagine in preparing the shot?), its characteristics (how does the golfer imagine it?), its functions (why does the golfer use these images?) and the links between these three elements.	Institut National du Sport, de l'Expertise et de la Performance	Psychology of Sport and Exercise	Europe	Primary Research Article	No research question stated	Mixed-Methods	Unclear/Not Specified	Focus Groups; Interviews	Sport and Coaching	Sport Psychology	Athletes' use of motor imagery	Expert golfers
S02	Cederstrom et al.	2023	Lived experiences of physical therapists treating traumatic knee injury using integrated psychological training (MOTIFS): A qualitative interview study	The aim of this study is to understand, interpret, and describe how practicing physical therapists perceive using Motor Imagery to Facilitate Sensorimotor Relearning (MOTIFS) training in rehabilitation of traumatic knee injuries.	Department of Health Sciences, Lund University	Physiotherapy Theory and Practice	Europe	Primary Research Article	No research question stated	Qualitative	Phenomenology	Interviews	Rehabilitation	Physiotherapy	Experiences of implementing motor imagery-based interventions	Physical therapists
S03	Cederstrom et al.	2022	Lived experiences of patients undergoing treatment for traumatic knee injury using integrated psychological training (MOTIFS) in the context of care-as-usual training: A phenomenological interview study	The aim of this phenomenological interview study was therefore to explore and gain insight into the lived experiences of knee-injured people undergoing rehabilitation following traumatic knee injury using the Motor Imagery to Facilitate Re-Learning (MOTIFS) training model.	Department of Health Sciences, Lund University	BMJ Open Sport & Exercise Medicine	Europe	Primary Research Article	No research question stated	Qualitative	Phenomenology	Interviews	Rehabilitation	Physiotherapy	Experiences of undergoing motor imagery-based intervention	Traumatic knee injury patients
S04	Desai et al.	2024	A scoping review of mental practice in athletes: How can surgeons learn?	The purpose of this study is to qualitatively assess the components of mental imagery approaches used in high-level athletics with the ultimate goal of directing future research of their potential applicability to improve surgical skills and surgical performance in the operating theatre.	Department of Otolaryngology, Head and Neck Surgery, University of Ottawa	Journal of Surgical Education	North America	Evidence Synthesis	No research question stated	Qualitative	NA	NA	Surgical Training	Medicine	Athletes' use of motor imagery	Elite athletes
S05	Driediger et al.	2006	Imagery use by injured athletes: A qualitative analysis	The primary purpose of the present study was to qualitatively investigate imagery use by athletes in injury rehabilitation.	School of Kinesiology, University of Western Ontario	Journal of Sport Sciences	North America	Primary Research Article	When do injured athletes use imagery? Where do they use imagery? Why do they use imagery? What are injured athletes imagining?	Qualitative	Other: Four W's of imagery framework	Interviews	Rehabilitation	Kinesiology	Athletes' use of motor imagery	Injured athletes
S06	Eddy & Mellalieu	2003	Mental imagery in athletes with visual impairments	The purpose of this study was to investigate the use of mental imagery in athletes who are visually impaired.	Department of Sports Science, University of Wales	Research: Adapted Physical Activity Quartlerly	Europe	Primary Research Article	No research question stated	Qualitative	Unclear/Not Specified	Interviews	Sport and Coaching	Sport Psychology	Athletes' use of motor imagery	Visually impaired elite goalball players
S07	Evans et al.	2006	Imagery use during rehabilitation from injury	Researchers have failed to explore athletes' use of imagery within a temporal context. The purpose of the present study was to address this limitation by exploring injured athletes use of imagery across different phases of their rehabilitation.	University of Wales, Institute Cardiff	Journal of Imagery Research in Sport and Physical Activity	Europe	Primary Research Article	No research question stated	Qualitative	Unclear/Not Specified	Interviews	Rehabilitation	Health Sciences	Athletes' use of motor imagery	Injured athletes
S08	Fournier et al.	2008	Content, characteristics and function of mental images	The purpose of this study is to explore the functional relationships between the concepts (content, characteristics, functions) that allow for the understanding of the use of imagery by athletes.	Institut National du Sport et de l'Education Physique, Laboratoire de Psychologie du Sport	Psychology of Sport and Exercise	Europe	Primary Research Article	No research question stated	Mixed-Methods	Unclear/Not Specified	Interviews	Sport and Coaching	Sport Psychology	Athletes' use of motor imagery	Elite sky divers
S09	Giacobbi et al.	2003	Even more about exercise imagery: A grounded theory of exercise imagery	The purpose of this study was to examine the content and function of mental images used by regular exercisers through grounded theory analytic methods.	Department of Exercise and Sport Sciences, University of Florida	Journal of Applied Sport Psychology	North America	Primary Research Article	No research question stated	Qualitative	Grounded Theory	Interviews	Recreational exercise	Sport Psychology	Exercisers' use of motor imagery	Exercise-engaged college students
S10	Hanrahan & Vergeer	2001	Multiple uses of mental imagery by professional modern dancers	The purpose was to investigate the imagery strategies employed by professional modern dancers in order to improve their dancing.	University of Alberta	Imagination, Cognition and Personality	North America	Primary Research Article	No research question stated	Qualitative	Unclear/Not Specified	Interviews	Sport and Coaching	Sport Psychology	Dancers' use of motor imagery	Professional modern dancers
S11	Hare et al.	2008	Imagery use during rehabilitation from injury: A case study of an elite athlete	The present study adopted a case study approach to examine in-depth an Olympic athlete's use of imagery during rehabilitation from injury, and on return to competitive sport.	Cardiff School of Sport, University of Wales Institute	The Sport Psychologist	Europe	Primary Research Article	No research question stated	Mixed-Methods	Case Study	Interviews; Surveys and/or questionnaires	Rehabilitation	Sport Psychology	Athletes' use of motor imagery	Olympic athlete
S12	Hernandez	2012	Exploring the use of mental imagery and self-leadership for performance enhancement	The purpose of this qualitative case study is to formally explore the use of mental imagery and self-leadership for an athlete's performance enhancement by examining one season as it unfolded for five members of a Division I college baseball team	Faculty of the School of Professional Studies of Gonzaga University	ProQuest Dissertations and Theses	North America	Thesis/Dissertation	How do athletes experience the self-leadership involved in the use of mental imagery and performance enhancement?	Qualitative	Case Study	Interviews; Observations; Archival records	Sport and Coaching	Sport Psychology	Athletes' use of motor imagery	Division 1 baseball team
S13	Hudson	2023	Exploring student pilot perceptions about their experiences using mental imagery chair flying training strategies during their collegiate flight training program	The purpose of this phenomenological study was to explore student pilot perceptions about their experiences using mental imagery chair flying strategies to supplement their collegiate private pilot flight training program.	Graduate Faculty of Saint Louis University	ProQuest Dissertations and Theses	North America	Thesis/Dissertation	What are student pilot perceptions regarding their experiences using mental imagery chair flying training strategies during their collegiate private pilot flight training program?	Qualitative	Phenomenology	Interviews; Surveys and/or questionnaires	Aviation School	Education	Experiences of engaging in motor imagery	Student pilots
S14	Ibrahim et al.	2015	Mental imagery and learning: A qualitative study in orthopaedic trauma surgery	This study has two aims: (i) to identify the mental imagery components of preoperative preparation in orthopaedic trauma surgery, and (ii) to locate this practice in existing socio-material theory in order to produce a model useful in the training of orthopaedic surgeons.	Department of Trauma and Orthopaedics, Wexham Park Hospital	Medical Education	Europe	Primary Research Article	No research question stated	Qualitative	Other: Thematic Analysis	Interviews	Surgical Training	Medicine	Role of motor imagery in learning	Orthopaedic surgeons
S15	O & Hall	2013	A qualitative analysis of athletes' voluntary image speed use	The purpose of the present study was to conduct a qualitative analysis of competitive athletes' use of voluntary image speed manipulation.	California State University	Journal of Imagery Research in Sport and Physical Activity	North America	Primary Research Article	No research question stated	Qualitative	Unclear/Not Specified	Interviews	Sport and Coaching	Sport Psychology	Athletes' use of motor imagery	Competitive athletes
S16	Jolly & Asokan	2023	Mental training in general surgery: A qualitative review of Australian trainee perceptions	The aim of this study was to investigate trainee awareness of mental training for operative skill acquisition, examine the use of mental rehearsal of preparation and explore perceived benefits and barriers to implementation of a mental training program.	College of Medicine and Public Health, Flinders University, Faculty of Health and Medical Sciences, University of Adelaide	ANZ Journal of Surgery	Oceania	Primary Research Article	No research question stated	Qualitative	Other: Exploratory	Interviews	Surgical Training	Medicine	Use of motor imagery for surgical training	General surgical trainees
S17	Kim & Giacobbi	2009	The use of exercise-related mental imagery by middle-aged adults	The main purpose of this study was to expand pre-existing research by focusing on the overall use of exercise imagery with middle-aged adults.	Temple University	Journal of Imagery Research in Sport and Physical Activity	North America	Primary Research Article	No research question stated	Qualitative	Grounded Theory	Interviews	Recreational exercise	Sport Psychology	Exercisers' use of motor imagery	Middle-aged adults
S18	Wa & Mema	2024	Mental practice to maintain procedural competency of faculty with decreased opportunities	The objective of this study was to explore how faculty in an academic center use mental practice to maintain their procedural competency when faced with decreased clinical opportunities.	Department of Critical Care Medicine, Hospital for Sick Children, Interdepartmental Division of Critical Care Medicine, University of Toronto	ATS Scholar	North America	Primary Research Article	No research question stated	Qualitative	Unclear/Not Specified	Interviews	Medical Education	Medicine	Medical faculty use of motor imagery	Faculty in pediatric critical care medicine
S19	Liu & Ibrahim	2024	Implementing mental practice in postgraduate surgical training for minimally invasive surgery: A systematic review and thematic analysis	The aim of this research is to address the research question of how we can implement mental practice or surgical cognitive simulation in postgraduate surgical training for minimally invasive surgery.	ENT department, Royal Derby Hospital	Journal of Surgical Education	Europe	Evidence Synthesis	How can we implement mental practice or surgical cognitive simulation in postgraduate surgical training for minimally invasive surgery?	Qualitative	NA	NA	Surgical Training	Medicine	Implementation of motor imagery in surgical training	Surgical trainees
S20	MacIntyre & Moran	2007	A qualitative investigation of imagery use and meta-imagery processes among elite canoe-slalom competitors	The objective of this study was to investigate elite athletes' use of, and meta-cognitive control over, imagery.	University of Ulster	Journal of Imagery Research in Sport and Physical Activity	Europe	Primary Research Article	No research question stated	Qualitative	Unclear/Not Specified	Interviews	Sport and Coaching	Sport Psychology	Athletes' use of motor imagery	Elite canoe-slalom athletes
S21	MacIntyre & Moran	2007	A qualitative investigation of meta-imagery processes and imagery direction among elite athletes	The twin objectives of the present research were to investigate meta-imagery processes and imagery direction (facilitative or debilitative) in a multi-sport sample of elite athletes.	University of Ulster	Journal of Imagery Research in Sport and Physical Activity	Europe	Primary Research Article	No research question stated	Qualitative	Unclear/Not Specified	Interviews	Sport and Coaching	Sport Psychology	Athletes' use of motor imagery	Elite athletes
S22	McAvinue & Robertson	2011	Individual differences in response to phantom limb movement therapy	The purpose of this study was to investigate whether motor imagery could be used to treat phantom limb pain (PLP).	Department of Psychology, Trinity College Institute of Neuroscience	Disability and Rehabilitation	Europe	Primary Research Article	No research question stated	Mixed-Methods	Case Study	Interviews; Surveys and/or questionnaires; Other: Diary	Rehabilitation	Health Sciences	Perceived effectiveness of motor imagery-based interventions	Amputees suffering from phantom limb pain
S23	McDowell	2008	An exploration of the effect of imagery on hope in young stroke survivors	The purpose of this multiple case study is to determine whether imagery has an effect on hope and functional outcome of stroke survivors under the age of 65 who are either out-patient rehabilitation or who have completed rehabilitation.	Saybrook Graduate School and Research Center	ProQuest Dissertations and Theses	North America	Thesis/Dissertation	Does imagery affect hope of stroke survivors as measured by the Trait Hope Scale (Snyder, Harris et al., 1991) and the State Hope Scale (Snyder et al., 1996)?	Mixed-Methods	Case Study	Interviews; Surveys and/or questionnaires	Rehabilitation	Health Sciences	Perceived effectiveness of motor imagery-based interventions	Stroke survivors
S24	Miller	2017	A retrospective analysis: Injured youth athletes' imagery use during rehabilitation	No research to date has analyzed adolescents' use of imagery within an athletic rehabilitative domain. The present study will attempt to fill this gap in the research by investigating when, where, why, and what injured youth athletes are imagining during athletic injury rehabilitation.	Department of Human Kinetics, University of Windsor	ProQuest Dissertations and Theses	North America	Thesis/Dissertation	No research question stated	Qualitative	Other: Four W's of imagery framework	Interviews	Rehabilitation	Sport Psychology	Athletes' use of motor imagery	Formerly injured athletes
S25	Moran & MacIntyre	1998	'There's more to an image than meets the eye': A qualitative study on kinaesthetic imagery among elite canoe-slalomists	The purpose of this paper is to investigate kinaesthetic imagery processes among a sample of elite athletes - namely, World Cup competitors in canoe-slalom.	Department of Psychology, University College, Dublin	The Irish Journal of Psychology	Europe	Primary Research Article	No research question stated	Mixed-Methods	Unclear/Not Specified	Interviews; Surveys and/or questionnaires	Sport and Coaching	Sport Psychology	Kinaesthetic imagery processes	Elite canoe-slalom competitors
S26	Muir et al.	2018	A qualitative investigation of young female dancers' use of imagery	The purpose of the current study was to qualitatively investigate the 4 W's of imagery use (Where, When, What, and Why) with young female dancers 7-14 years of age.	Department of Kinesiology, University of Windsor	The Sport Psychologist	North America	Primary Research Article	No research question stated	Qualitative	Phenomenology	Interviews	Dance	Sport Psychology	Dancers' use of motor imagery	Female dancers
S27	Munroe-Chandler et al.	2007	The content of imagery use in youth sport	The purpose of the present study was to investigate the content of young athletes' imagery use.	Faculty of Human Kinetics, University of Windsor	International Journal of Sport and Exercise Psychology	North America	Primary Research Article	No research question stated	Qualitative	Unclear/Not Specified	Focus Groups	Sport and Coaching	Sport Psychology	Athletes' use of motor imagery	Youth athletes
S28	Munroe-Chandler et al.	2007	Where, when, and why young athletes use imagery: An examination of developmental differences	The purpose of the present study was to investigate imagery use by athletes 7-14 years of age using a qualitative approach.	Faculty of Human Kinetics, University of Windsor	Research Quarterly for Exercise and Sport	North America	Primary Research Article	No research question stated	Qualitative	Unclear/Not Specified	Focus Groups	Sport and Coaching	Kinesiology	Athletes' use of motor imagery	Youth athletes
S29	Munroe et al.	2000	The four Ws of imagery use: Where, when, why, and what	The primary purpose of the study was to identify and describe (through participant responses) the imagery used by athletes.	School of Human Kinetics, University of Windsor	The Sport Psychologist	North America	Primary Research Article	No research question stated	Qualitative	Unclear/Not Specified	Interviews	Sport and Coaching	Sport Psychology	Athletes' use of motor imagery	Varsity athletes
S30	Nordin-Bates & Cumming	2005	Professional dancers describe their imagery: Where, when, what, why, and how	The purpose of the present investigation was to conduct an in-depth exploration of the imagery of professional dancers by investigating Where, When, Why, and What they image.	School of Sport and Exercise Sciences, University of Birmingham	The Sport Psychologist	Europe	Primary Research Article	No research question stated	Qualitative	Unclear/Not Specified	Interviews	Dance	Sport Psychology	Dancers' use of motor imagery	Professional dancers
S31	Nordin & Cumming	2006	The development of imagery in dance part 1: Qualitative findings from professional dancers	The aims of the present investigation were to gain an understanding of how imagery develops in dance settings, and explore the role of dance teachers in imagery development.	London Sport Institute, Middlesex University	Journal of Dance Medicine & Science	Europe	Primary Research Article	No research question stated	Qualitative	Unclear/Not Specified	Interviews	Dance	Sport Psychology	Development of imagery	Professional dancers
S32	Pavlik & Nordin-Bates	2016	Imagery in dance a literature review	In this study, imagery research in dance was reviewed in order to: 1. describe the themes and ideas that the current literature has attempted to illuminate and 2. discover the extent to which this literature fits the Revised Applied Model of Deliberate Imagery Use.	Trinity Laban Conservatoire of Music and Dance	Journal of Dance Medicine & Science	Europe	Evidence Synthesis	What themes and ideas has dance imagery literature attempted to illuminate to date?	Qualitative	NA	NA	Dance	Sport Psychology	Role of motor imagery in dance	Dancers
S33	Post & Wrisberg	2012	A phenomenological investigation of gymnasts' lived experience of imagery	The primary purpose of the current study was to obtain in-depth descriptions of skilled gymnasts' experiences of using imagery.	Department of Human Performance, Dance, and Recreation, New Mexico State University	The Sport Psychologist	North America	Primary Research Article	No research question stated	Qualitative	Phenomenology	Interviews	Sport and Coaching	Sport Psychology	Athletes' use of motor imagery	Female collegiate gymnasts
S34	Ranucci	2007	Imagery use in synchronized swimming	This study's purpose is to investigate the use of imaging techniques in novice, skilled, advanced, and elite collegiate synchronized swimmers during practice and performance situations.	Department of Teaching and Teacher Education, University of Arizona	ProQuest Dissertations and Theses	North America	Thesis/Dissertation	To what extent do synchronized swimmers utilize imagery?	Mixed-Methods	Unclear/Not Specified	Interviews; Surveys and/or questionnaires	Sport and Coaching	Sport Psychology	Athletes' use of motor imagery	Collegiate synchronized swimmers
S35	Schuster et al.	2012	Motor imagery experiences and use: Asking patients after stroke where, when, what, why, and how they use imagery: A qualitative investigation	The objective of this study was to investigate whether the imagery framework questions (where, when, what, why, and how) for motor imagery can be applied in chronic-stage patients after stroke.	Research Department Reha Rheinfelden, Department of Sport and Health Sciences, Faculty of Health and Life Sciences	Stroke Research and Treatment	Europe	Primary Research Article	No research question stated	Qualitative	Unclear/Not Specified	Interviews	Rehabilitation	Health Sciences	Perceived effectiveness of motor imagery-based interventions	Patients after stroke
S36	Sieczkowska	2024	Mental practice: Practical application in violin and viola private lessons	The purpose of this study was to better understand how private instructors teach mental practice to violin and viola students.	Louisiana State University, Agricultural and Mechanical College	ProQuest Dissertations and Theses	North America	Thesis/Dissertation	Is mental practice being taught in upper string private lessons?	Qualitative	Grounded Theory	Interviews; Surveys and/or questionnaires	Music Education	Music	Music teachers' use of motor imagery	Violin and viola instructors
S37	Vilnite & Marnauza	2024	Repetition and practice. Developing mental training with young violinists: A collaboration	The aim of this mixed methods study was to investigate concepts of repetition and practice with mental training, and discuss adaptation for young violinists, to include attention, awareness, and creative musicality.	Faculty of Education, Psychology and Art, University of Latvia	Frontiers in Psychology	Europe	Primary Research Article	What changes are observable in the student's process of studying during and post the employment of the mental training routines?	Mixed-Methods	Unclear/Not Specified	Observations	Music Education	Music	Perceived effectiveness of motor imagery-based interventions	Violin students
S38	White	1996	Examination of image content and its influence on the use of imagery by high level slalom canoeists and high level artistic gymnasts	The present study was designed to gain an in-depth understanding of the content of the imagery used by high level female gymnasts and slalom canoeists.	Division of Health and Human Performance, University of Wales	ProQuest Dissertations and Theses	Europe	Thesis/Dissertation	No research question stated	Qualitative	Unclear/Not Specified	Interviews	Sport and Coaching	Sport Psychology	Athletes' use of motor imagery	Canoe slalom and artistic gymnastics athletes
S39	White & Hardy	1998	An in-depth analysis of the uses of imagery by high-level slalom canoeists and artistic gymnasts	The present study was designed to explore imagery use by high-level athletes from two different sports, artistic gymnastics and slalom canoeing.	Department of Sports Development and Recreation, University of Bath	The Sport Psychologist	Europe	Primary Research Article	No research question stated	Qualitative	Unclear/Not Specified	Interviews	Sport and Coaching	Sport Psychology	Athletes' use of motor imagery	Canoe slalom and artistic gymnastics athletes
